# Supplementary material for: Effect of Feeding Olive Pomace Acid Oil on Dark Chicken Meat Lipid Composition, Oxidative Stability, Color, and Sensory Acceptance
Source: Animals (Basel). 2023 Apr 13;13(8):1343. doi: 10.3390/ani13081343 (PMC10134984; doi:10.3390/ani13081343)
Supplement: Supplementary file 1 [file animals-13-01343-s001.zip]

Archive with 2 entries (2 files):
- Supplementary v3.docx
- Supplementary v3.pdf
